# Supplementary material for: Temporal and Spatial Dynamics of Organ Water Content in Maize with Different Senescence Types
Source: Plants (Basel). 2023 Sep 14;12(18):3269. doi: 10.3390/plants12183269 (PMC10535380; doi:10.3390/plants12183269)
Supplement: Supplementary file 1 [file plants-12-03269-s001.zip]

Archive with 1 entries (1 files):
- plants-2582999-supplementary.pdf
